# Supplementary material for: Improving the quality of reporting of systematic reviews of dose-response meta-analyses: a cross-sectional survey
Source: BMC Med Res Methodol. 2018 Nov 29;18:157. doi: 10.1186/s12874-018-0623-6 (PMC6267919; doi:10.1186/s12874-018-0623-6)
Supplement: Supplementary file 2 — The raw data we used for the regression analysis. This contains 6 variables (e.g year of publication, journal), the total reporting score in all, and the total score of each domain. (XLSX 40 kb) [file 12874_2018_623_MOESM2_ESM.xlsx]

## Sheet: Sheet1
ID	Year	author	Methodologist	Region	Checklist	Total Score	Y1	Y2	Y3	Y4	Journal
1	2016	3	1	0	0	27	3	13	6	5	Cancer Medicine
2	2016	1	0	1	0	25	3	11	7	4	Cytotherapy
4	2016	3	1	0	1	29	3	14	7	5	BMC Medicine
5	2016	3	1	0	1	29	3	14	7	5	BMJ
7	2016	1	1	0	0	27	3	13	6	5	Eur J Epidemiol
9	2017	1	1	0	1	27	3	13	6	5	Colorectal Disease
10	2016	2	1	0	1	27	3	13	6	5	Circulation
11	2017	2	1	0	1	27	3	13	6	5	Nutrition, Metabolism & Cardiovascular Diseases
12	2016	2	1	0	1	29	3	15	6	5	BMJ
13	2017	3	1	0	1	28	3	14	6	5	Eur J Epidemiol
14	2016	0	1	0	1	27	2	13	7	5	Eur J Epidemiol
15	2017	1	0	1	0	26	3	12	7	4	BMC Cancer
17	2016	2	1	1	1	24	2	11	6	5	International Journal of Cancer
18	2017	0	1	2	0	14	3	6	3	2	Clin Transl Sci
19	2017	1	0	1	0	26	3	13	7	3	J Diabetes Investig
20	2017	1	0	1	0	25	3	12	6	4	Ann Hematol
21	2016	2	1	1	0	26	3	12	7	4	Obesity reviews
22	2017	2	1	1	1	26	3	12	6	5	Sleep Breath
25	2016	2	1	1	1	28	2	14	7	5	Am J Clin Nutr
27	2016	0	1	1	1	26	3	11	7	5	Scientific Reports
28	2016	1	1	1	1	27	3	13	6	5	Public Health Nutrition
29	2016	3	1	1	0	27	3	12	7	5	International Journal of Cancer
30	2016	3	0	1	0	26	3	12	7	4	Oncotarget
31	2016	3	1	1	1	23	3	10	6	4	Oncotarget
32	2017	3	1	1	1	26	2	13	7	4	Oncotarget
36	2016	1	1	0	1	29	3	14	7	5	J Am Heart Assoc
38	2016	3	1	0	1	27	3	14	6	4	Nutrients
39	2016	2	1	0	1	27	3	13	6	5	Journal of Trace Elements in Medicine and Biology
40	2016	3	1	0	1	27	3	13	7	4	BMC Medicine
41	2016	1	1	0	1	26	3	13	7	3	Am J Clin Nutr
42	2017	0	0	1	1	27	3	14	6	4	Nutrients
43	2016	0	1	1	1	28	3	13	7	5	Oncotarget
44	2017	0	1	1	0	28	3	14	7	4	The Journal of Maternal-Fetal & Neonatal Medicine
45	2016	1	1	0	0	27	3	13	7	4	Mol Nutr Food Res
46	2017	2	1	0	0	28	3	14	7	4	American Journal of Epidemiology
47	2016	2	1	0	0	24	3	11	6	4	Eur J Epidemiol
48	2016	2	1	0	0	28	3	13	7	5	Journal of Affective Disorders
49	2016	2	1	1	1	29	3	14	7	5	Anesthesiology
50	2017	1	1	0	1	28	3	13	7	5	Eur J Epidemiol
51	2017	1	1	1	1	25	3	12	7	3	Hematology
52	2016	2	1	1	1	26	3	12	7	4	Arch Gynecol Obstet
53	2017	1	1	1	1	28	3	14	7	4	Journal of Diabetes and Its Complications
54	2016	2	1	1	0	27	3	12	7	5	Medicine
55	2017	2	1	1	1	28	3	14	7	4	Medicine
56	2017	3	1	1	1	28	3	13	7	5	Nutrition Journal
57	2017	2	1	1	1	28	3	13	7	5	Oncotarget
58	2017	2	1	1	1	27	3	14	7	3	Sleep Medicine
59	2017	2	1	0	0	32	3	17	7	5	Obesity reviews
60	2016	2	1	1	1	28	3	13	7	5	British Journal of Nutrition
61	2016	0	0	1	0	21	3	8	6	4	Obes Res Clin Pract
62	2017	0	0	1	1	26	3	11	7	5	J Diabetes Investig
63	2016	2	0	1	0	27	3	12	7	5	Oncotarget
64	2017	0	1	1	1	22	3	10	5	4	J Clin Endocrinol Metab
65	2017	0	1	1	1	24	3	11	6	4	Nutrition and Cancer
66	2016	1	1	0	1	30	3	15	7	5	British Journal of Nutrition
67	2017	0	0	1	0	25	3	12	6	4	Int J Clin Exp Med
68	2017	1	0	1	1	28	3	13	7	5	Front. Aging Neurosci
70	2017	1	1	0	1	31	3	16	7	5	BMJ Open
73	2017	1	1	1	1	30	3	15	7	5	PLoS ONE
74	2016	3	1	2	1	31	3	16	7	5	BMJ
75	2016	2	0	1	1	28	3	14	7	4	Medicine
76	2016	2	0	1	1	27	2	13	7	5	Asia-Pacific Journal of Clinical Oncology
77	2016	0	1	1	0	26	3	11	7	5	Nutrition research
78	2016	1	1	1	1	24	3	11	7	3	Nutrition and Cancer
79	2017	0	0	1	1	27	3	12	7	5	Oncotarget
80	2017	0	0	1	1	22	2	11	6	3	Int J Clin Exp Med
81	2016	2	0	1	1	26	3	12	7	4	Scientific Reports
82	2016	3	1	1	1	29	3	14	7	5	Eur J Endocrinol
84	2016	3	1	1	1	27	3	13	6	5	Br J Sports Med
85	2016	2	1	1	1	26	3	13	6	4	International Journal of Cardiology
86	2017	0	1	1	1	25	3	12	7	3	Osteoporos Int
87	2016	0	1	1	1	27	3	12	7	5	Am J Clin Nutr
88	2016	1	1	1	0	28	3	13	7	5	International Journal of Cancer
89	2017	1	0	1	1	27	3	14	7	3	Internatinoal journal of clinical pharmacology and therapeutics
91	2017	2	0	1	0	25	3	12	6	4	Farmacia
92	2016	2	1	1	1	25	3	11	6	5	Br J Sports Med
93	2016	0	1	1	1	27	3	12	7	5	Br J Sports Med
94	2016	2	0	1	1	24	3	11	6	4	Nutrition
95	2016	1	0	1	0	26	3	12	7	4	Infectious Diseases
96	2017	3	1	1	1	30	3	15	7	5	Sleep Medicine Reviews
97	2017	0	0	1	1	26	3	13	7	3	Oncotarget
98	2017	3	1	1	0	28	3	13	7	5	Acta Diabetol
99	2017	3	1	1	0	28	3	14	6	5	Hypertension
105	2015	1	1	2	0	17	3	6	4	4	Int. J. Environ. Res. Public Health
112	2015	2	0	0	1	25	3	12	6	4	The Journal of Headache and Pain
114	2015	2	0	1	0	23	3	10	7	3	Neurol Sci
115	2015	3	1	0	1	26	3	12	7	4	Cancer Epidemiology
137	2015	0	1	0	0	23	3	10	5	5	Breast Cancer Res Treat
148	2015	1	0	1	1	26	3	12	7	4	OncoTargets and Terapy
156	2015	2	0	1	1	28	3	14	7	4	Medicine
162	2015	0	1	2	1	24	3	10	6	5	EBioMedicine
163	2015	0	0	1	1	25	3	12	7	3	Int J Clin Exp Med
169	2015	3	1	1	0	27	3	13	6	5	PLoS ONE
172	2015	1	0	1	0	25	3	12	6	4	PLoS ONE
173	2015	0	1	0	1	26	2	13	6	5	Eur J Epidemiol
175	2015	2	1	1	1	27	3	13	7	4	Cancer Causes Control
221	2015	2	1	2	1	25	3	12	6	4	PLoS ONE
222	2015	1	1	1	1	26	3	11	7	5	PLoS ONE
223	2015	3	1	1	1	27	3	13	7	4	European Journal of Cancer
231	2015	1	1	0	1	27	3	12	7	5	Eur J Epidemiol
232	2015	0	0	1	1	26	3	12	7	4	Int J Clin Exp Med
236	2012	1	0	1	1	24	3	12	5	4	The Oncologist
300	2015	0	1	1	1	25	3	11	6	5	Breast Cancer Res Treat
331	2015	3	0	1	1	27	3	13	6	5	Arthritis Research & Therapy
335	2015	1	1	1	0	24	3	10	6	5	PLoS ONE
344	2015	3	1	1	1	27	3	13	6	5	International Journal of Cardiology
354	2015	1	0	1	1	25	2	12	7	4	Eur J Epidemiol
371	2015	0	1	1	0	26	3	12	6	5	PLoS ONE
381	2015	0	0	1	0	24	3	11	6	4	Thrombosis Research
382	2015	2	1	1	1	25	3	11	7	4	Medicine
384	2015	1	0	1	1	25	3	11	7	4	Int J Biol Markers
385	2015	1	1	1	1	27	3	14	7	3	Medicine
391	2015	1	1	1	0	25	3	12	7	3	Nutrition, Metabolism & Cardiovascular Diseases
393	2015	1	0	1	1	23	3	9	7	4	Neuroscience and Biobehavioral Reviews
395	2015	3	1	2	1	28	3	13	7	5	Am J Clin Nutr
397	2015	3	1	0	1	26	3	13	7	3	Environmental Health Perspectives
404	2015	0	0	1	1	28	3	13	7	5	Cancer Causes Control
414	2015	2	1	2	1	23	3	12	5	3	British Journal of Nutrition
419	2015	3	1	0	1	24	3	12	4	5	British Journal of Cancer
423	2015	1	1	0	0	26	3	11	7	5	Am J Clin Nutr
437	2015	2	0	1	1	22	3	10	6	3	Nutrition and Cancer
442	2015	1	0	1	1	26	3	13	6	4	Pancreatology
443	2015	1	1	2	1	27	3	13	6	5	International Journal of Cancer
445	2015	0	1	0	1	26	3	12	7	4	Int J Clin Pract
468	2015	2	1	0	0	25	3	14	4	4	Cancer Medicine
472	2015	0	1	0	0	23	3	10	6	4	American Journal of Epidemiology
477	2015	3	1	0	0	26	3	12	7	4	Obesity reviews
484	2015	1	1	1	0	26	3	14	5	4	Obesity reviews
486	2015	1	1	2	1	26	3	12	6	5	Annals of Oncology
493	2015	3	1	1	1	24	3	11	6	4	European Journal of Cancer Prevention
509	2015	2	0	1	0	26	3	13	6	4	Journal of Cancer
515	2014	1	1	1	1	23	3	10	6	4	American Journal of Epidemiology
516	2015	0	0	1	0	24	3	12	6	3	BMJ Open
529	2015	1	0	1	1	26	3	12	7	4	European Journal of Cancer Prevention
532	2015	2	1	0	1	27	3	13	6	5	Am J Clin Nutr
535	2015	0	0	1	1	26	3	12	7	4	J Zhejiang Univ-Sci B
536	2015	0	1	0	0	23	3	10	6	4	European Journal of Heart Failure
542	2015	1	0	1	1	24	3	11	7	3	MOLECULAR AND CLINICAL ONCOLOGY
551	2015	0	0	2	1	24	3	11	7	3	Human Reproduction
553	2015	0	0	1	0	26	3	12	7	4	Cancer Causes Control
559	2015	0	1	1	1	27	3	12	7	5	Eur J Epidemiol
560	2015	3	1	0	1	26	3	11	7	5	British Journal of Nutrition
567	2015	1	0	1	0	23	3	11	5	4	Lung Cancer
571	2014	2	0	1	1	24	3	13	5	3	Urologia Internationalis
578	2015	0	0	1	0	25	3	11	7	4	Medicine
579	2015	0	0	1	1	27	3	13	6	5	Oncotarget
580	2014	2	1	1	1	25	3	12	7	3	European Journal of Cancer Prevention
585	2015	1	0	1	0	26	3	12	7	4	The International Journal of Lower Extremity Wounds
587	2015	0	1	1	1	25	3	10	7	5	Nutrition, Metabolism & Cardiovascular Diseases
591	2015	3	1	1	1	28	3	13	7	5	Australian & New Zealand Journal of Psychiatry
596	2015	0	1	1	0	23	3	10	5	5	Geriatr Gerontol Int
600	2015	3	1	1	1	27	3	12	7	5	Medicine
608	2015	3	0	1	1	28	3	14	7	4	Am J Kidney Dis
610	2015	3	0	2	1	24	3	11	7	3	Circulation
612	2015	1	0	1	1	27	2	13	7	5	Aliment Pharmacol Ther
614	2015	0	1	1	1	26	3	12	6	5	American Journal of Epidemiology
619	2015	2	0	1	0	26	3	12	7	4	International Journal of Cancer
631	2015	2	1	1	1	27	3	13	7	4	British Journal of Nutrition
636	2015	2	0	1	0	21	3	10	5	3	European Journal of Cancer Prevention
653	2015	0	1	1	1	26	3	12	7	4	Oncotarget
657	2015	1	1	1	1	28	3	13	7	5	British Journal of Nutrition
659	2015	2	0	1	1	29	3	14	7	5	Cell Physiol Biochem
664	2015	3	1	1	1	27	3	12	7	5	Nutrition, Metabolism & Cardiovascular Diseases
665	2015	2	1	1	0	27	3	12	7	5	International Journal of Cancer
668	2015	0	1	1	0	28	3	13	7	5	European Journal of Cancer Prevention
685	2014	0	0	1	1	25	3	11	7	4	PLoS ONE
693	2015	2	1	1	0	23	3	12	6	2	Cancer Causes Control
695	2015	1	0	1	1	24	3	10	7	4	J Cancer Res Clin Oncol
697	2014	0	1	1	1	25	3	11	6	5	PLoS ONE
712	2014	1	1	2	1	26	3	13	6	4	International Journal of Cancer
714	2014	3	1	1	1	27	3	13	6	5	PLoS ONE
722	2014	0	0	1	0	24	3	12	6	3	International Journal of Cancer
748	2014	0	0	1	0	24	3	12	6	3	Nutrients
751	2014	2	1	1	1	26	2	12	7	5	International Journal of Cancer
752	2014	1	1	0	0	26	3	12	6	5	British Journal of Nutrition
755	2014	1	0	1	0	28	3	13	7	5	PLoS ONE
757	2014	2	1	0	1	28	3	14	7	4	Eur J Epidemiol
775	2014	1	1	1	0	26	3	11	7	5	European Journal of Cancer Prevention
778	2015	1	0	1	1	27	3	13	7	4	European Journal of Cancer Prevention
780	2014	0	0	1	0	22	3	10	6	3	Cancer Causes Control
799	2014	2	1	1	1	27	3	13	6	5	BMJ
801	2014	1	0	1	1	23	2	11	6	4	PLoS ONE
813	2014	3	1	1	0	24	3	10	7	4	Am J Clin Nutr
816	2014	3	1	1	1	25	3	10	7	5	International Journal of Cardiology
817	2014	1	0	1	0	24	3	11	7	3	Neurology
819	2014	1	0	1	0	20	3	9	5	3	Int J Clin Exp Med
826	2014	1	0	1	1	25	3	10	7	5	PLoS ONE
827	2014	1	1	1	1	25	3	11	7	4	PLoS ONE
842	2014	2	1	1	1	28	3	13	7	5	Bone
844	2014	0	1	1	1	22	3	10	6	3	British Journal of Cancer
849	2014	2	1	1	1	27	3	12	7	5	Invest Ophthalmol Vis Sci.
856	2015	1	1	1	0	23	3	11	6	3	Nephrol Dial Transplant
863	2014	2	1	1	1	22	3	10	6	3	JOURNAL OF WOMEN’S HEALTH
876	2014	1	1	1	1	28	3	13	7	5	British Journal of Nutrition
887	2014	1	0	1	1	26	3	11	7	5	PLoS ONE
892	2014	0	1	1	1	27	3	12	7	5	PLoS ONE
900	2014	3	1	1	0	24	3	12	6	3	Oral Oncology
912	2014	0	0	1	1	27	3	12	7	5	PLoS ONE
917	2014	1	1	1	1	26	3	12	6	5	PLoS ONE
921	2014	2	1	1	1	28	3	13	7	5	BMC Cancer
925	2014	1	0	1	1	26	3	12	7	4	PLoS ONE
928	2014	0	1	0	1	23	3	10	7	3	Arthritis Research & Therapy
939	2014	0	1	0	0	20	3	10	3	4	Annals of Oncology
941	2014	0	1	0	1	26	3	11	7	5	Eur J Nutr
946	2014	1	1	1	1	25	3	11	7	4	Pharmacoepidemiology and drug safety
951	2014	2	0	1	0	22	3	10	6	3	Eur J Nutr
962	2014	1	0	1	1	24	3	11	7	3	European Journal of Clinical Nutrition
970	2014	2	0	1	1	28	3	13	7	5	Eur J Nutr
979	2014	0	1	1	0	25	3	12	7	3	Eur J Nutr
982	2014	2	1	1	0	21	3	9	6	3	Am J Obstet Gynecol
983	2014	0	1	1	1	21	3	10	5	3	Obesity reviews
990	2014	1	1	1	0	27	3	13	7	4	Clinical Nutrition
992	2014	1	0	1	0	24	3	11	7	3	Med Oncol
995	2014	1	1	2	0	27	3	13	7	4	Diabetes Care
998	2014	0	1	0	1	24	3	11	6	4	American Journal of Epidemiology
1000	2017	2	1	1	1	26	3	11	7	5	Mol Nutr Food Res
1010	2017	0	1	1	0	25	3	12	7	3	Oncotarget
1011	2014	3	1	0	1	23	3	11	5	4	Annals of Oncology
1020	2016	1	0	1	1	27	3	12	7	5	Nutrition Journal
1027	2014	2	0	1	0	27	3	13	7	4	Journal of Bone and Mineral Research
1030	2017	2	0	1	1	24	3	11	7	3	Oncotarget
1032	2014	0	0	1	0	25	3	13	6	3	Neurol Sci
1033	2014	1	0	2	0	17	3	7	4	3	ANTICANCER RESEARCH
1040	2016	1	1	1	0	27	3	13	7	4	Nutrition and Cancer
1048	2014	1	0	1	0	22	3	11	6	2	Thrombosis Research
1050	2017	1	0	1	0	26	3	11	7	5	Medicine
1052	2014	1	1	1	0	23	3	11	6	3	Clinical Gastroenterology and Hepatology
1060	2016	1	1	1	1	25	3	12	6	4	Oncotarget
1075	2014	0	1	0	1	22	3	11	5	3	International Journal of Epidemiology
1079	2014	1	0	1	1	26	3	11	7	5	Canadian Journal of Cardiology
1080	2017	2	0	1	1	25	3	12	7	3	Asia Pac J Clin Nutr
1082	2014	1	1	0	1	23	3	10	5	5	American Journal of Epidemiology
1085	2014	1	0	1	0	26	3	12	6	5	Urologia Internationalis
1088	2014	1	1	1	1	27	3	12	7	5	Atherosclerosis
1090	2017	0	0	0	1	26	3	13	7	3	JNCI J Natl Cancer Inst
1097	2014	2	0	1	1	21	3	9	5	4	Int Urol Nephrol
1099	2014	0	0	1	1	22	3	9	6	4	The Review of DIABETIC STUDIES
1100	2016	1	1	2	1	26	3	12	6	5	Circulation
1104	2014	3	0	1	0	25	3	12	6	4	Aging Male
1108	2014	0	1	1	1	26	3	13	6	4	American Journal of Epidemiology
1110	2017	2	1	2	1	32	3	17	7	5	The Journal of The North American Menopause Society
1110	2014	1	1	2	0	28	3	15	6	4	Circulation
1119	2014	0	1	0	1	28	3	14	7	4	Annals of Epidemiology
1120	2017	1	0	1	1	29	3	14	7	5	The Journal of Headache and Pain
1137	2014	3	0	1	1	26	3	12	6	5	Osteoporos Int
1138	2014	1	0	1	1	26	3	13	7	3	Endocrine
1141	2014	3	0	1	0	22	3	10	6	3	Eur J Epidemiol
1143	2014	1	1	1	1	25	3	11	6	5	PLoS ONE
1148	2014	0	1	0	1	26	3	13	6	4	European Journal of Cancer
1150	2017	0	0	1	1	29	3	15	7	4	Cardiovasc Ther
1152	2014	0	1	0	0	26	3	11	7	5	JAMA
1155	2014	0	1	0	1	27	3	13	7	4	Nutrition, Metabolism & Cardiovascular Diseases
1156	2014	2	0	1	0	26	3	11	7	5	Eur J Epidemiol
1158	2014	0	1	0	1	28	3	14	7	4	International Journal of Epidemiology
1160	2017	3	1	1	1	29	3	15	7	4	Atherosclerosis
1161	2014	0	1	0	1	25	3	11	6	5	Epidemiology
1168	2014	2	1	1	0	26	3	12	7	4	Gastroenterology
1170	2016	0	0	1	0	25	3	12	6	4	Pak J Med Sci
1177	2014	1	0	1	1	28	3	13	7	5	BMJ Open
1186	2014	2	0	1	1	26	2	13	7	4	Eur J Nutr
1190	2016	2	1	1	1	24	3	10	7	4	Medicine
1198	2014	1	1	1	0	26	3	13	6	4	Graefes Arch Clin Exp Ophthalmol
1200	2016	0	1	0	1	25	3	12	5	5	PLoS ONE
1204	2014	2	0	1	0	25	3	12	6	4	Nutrition
1206	2014	0	1	1	0	24	3	11	6	4	Geriatr Gerontol Int
1210	2017	3	1	0	1	28	3	14	7	4	Eur J Epidemiol
1215	2014	1	0	1	1	26	3	13	6	4	European Journal of Cancer
1220	2017	3	1	0	1	29	3	14	7	5	Am J Clin Nutr
1222	2014	1	1	2	1	24	3	11	5	5	Diabet. Med
1230	2016	1	1	0	1	26	3	13	7	3	Diabetologia
1240	2017	2	1	1	0	21	3	9	6	3	Mol Nutr Food Res
1240	2014	0	1	1	0	25	3	13	7	2	Cancer Causes Control
1248	2014	1	1	2	0	30	3	16	7	4	Am J Kidney Dis
1250	2014	1	1	1	1	26	3	13	7	3	J Sex Med
1270	2016	0	1	2	1	28	3	14	7	4	British Journal of Nutrition
1280	2016	0	0	1	1	24	3	11	7	3	World J Gastroenterol
1280	2014	0	0	1	1	24	3	11	7	3	BMJ Open
1285	2014	3	1	1	0	27	3	13	6	5	Clinical Nutrition
1288	2014	0	0	1	0	22	3	9	7	3	Obesity
1291	2014	0	0	1	0	18	3	8	4	3	Eur J Epidemiol
1300	2015	2	0	1	1	26	3	12	7	4	Osteoporos Int
1300	2017	1	1	1	1	26	3	11	7	5	Nutrients
1301	2015	0	0	1	0	23	3	11	6	3	Eur J Nutr
1303	2013	3	1	0	0	29	3	15	6	5	BMJ
1306	2013	0	0	1	0	23	3	10	6	4	PLoS ONE
1308	2013	1	0	1	1	26	3	12	7	4	PLoS ONE
1315	2013	0	1	1	1	24	3	11	6	4	Cancer Epidemiology, Biomarkers & Prevention
1320	2017	2	1	0	1	27	3	13	7	4	Safety and Health at Work
1330	2016	3	1	0	0	26	3	12	6	5	Annals of Oncology
1333	2013	0	1	1	0	25	3	11	6	5	Tumor Biol.
1336	2013	0	0	1	1	24	3	11	6	4	Annals of Epidemiology
1340	2016	1	1	0	1	28	3	13	7	5	JAHA
1353	2014	1	1	2	1	27	3	13	7	4	Circulation
1370	2013	0	1	0	0	26	3	11	7	5	Eur J Epidemiol
1370	2017	0	0	1	1	24	3	10	6	5	Breast Cancer Res Treat
1376	2013	2	0	1	1	24	3	12	6	3	European Journal of Cancer Prevention
1380	2016	0	1	1	0	25	3	11	7	4	Eur J Nutr
1390	2016	0	1	1	1	21	2	9	6	4	J Clin Periodontol
1400	2017	1	0	1	1	29	3	14	7	5	PLoS ONE
1408	2013	1	1	1	1	24	3	11	6	4	Am J Clin Nutr
1409	2013	0	1	0	0	25	3	11	6	5	Am J Clin Nutr
1410	2016	1	0	1	1	29	3	14	7	5	Oncotarget
1414	2013	0	1	1	0	24	3	12	6	3	British Journal of Cancer
1420	2016	0	1	1	0	24	3	11	6	4	Australian & New Zealand Journal of Psychiatry
1430	2016	2	1	1	1	28	3	13	7	5	Osteoporos Int
1440	2016	0	1	1	1	29	3	14	7	5	Annals of Epidemiology
1444	2013	2	1	1	1	29	3	14	7	5	PLoS ONE
1450	2016	2	1	1	1	26	2	13	7	4	Public Health Nutrition
1460	2016	1	1	1	1	25	3	11	7	4	Nutrition Journal
1470	2016	1	0	1	1	27	3	13	7	4	BMC Cancer
1490	2017	2	0	1	1	24	3	13	7	1	Eur J Epidemiol
1497	2013	0	0	1	1	24	3	11	6	4	Atherosclerosis
1498	2013	1	0	1	1	25	3	12	6	4	American Journal of Epidemiology
1500	2017	1	1	1	1	25	3	12	7	3	Front. Physiol.
1503	2013	2	0	1	1	26	3	12	7	4	Cancer Epidemiology, Biomarkers & Prevention
1510	2013	2	0	1	1	26	3	12	7	4	Obesity reviews
1510	2016	2	1	0	1	24	3	11	6	4	Nutrients
1517	2013	1	1	1	1	24	3	12	6	3	PLoS ONE
1520	2017	0	1	1	1	27	3	13	7	4	J Sleep Res
1523	2013	0	0	1	1	24	3	12	6	3	International Journal of Cancer
1530	2017	0	1	1	1	29	3	14	7	5	Clinical Nutrition
1540	2016	0	1	1	1	27	3	14	7	3	Journal of Human Hypertension
1541	2013	0	0	1	0	22	3	11	5	3	Public Health
1549	2013	0	1	1	0	23	2	11	6	4	Arch Gynecol Obstet
1551	2013	0	1	1	0	24	3	11	6	4	International Journal of Cancer
1553	2013	2	1	0	1	19	3	8	6	2	Eur J Epidemiol
1554	2013	1	1	2	0	23	3	9	7	4	Hypertension
1559	2013	1	0	1	0	25	3	11	7	4	Stroke
1560	2017	3	0	1	1	26	3	12	7	4	Medicine
1572	2013	0	0	1	1	22	3	10	6	3	Cancer Causes Control
1580	2017	1	0	1	1	26	3	12	7	4	CNS Drugs
1589	2013	0	1	1	0	24	3	11	6	4	Gynecologic Oncology
1590	2016	2	0	1	1	28	3	13	7	5	Mol Neurobiol
1613	2013	1	0	2	1	26	3	13	6	4	Nutrition Reviews
1616	2013	0	0	1	1	26	3	12	7	4	Nutrition & Diabetes
1620	2013	1	1	1	1	25	3	11	6	5	Journal of Stroke and Cerebrovascular Diseases
1620	2017	0	1	0	1	25	3	12	6	4	Am J Clin Nutr
1630	2016	3	0	1	1	22	3	10	6	3	Int J Clin Exp Med
1635	2013	2	1	2	0	23	3	10	6	4	Diabetes Care
1637	2013	0	1	2	1	22	3	9	6	4	Medicine
1640	2017	1	0	1	1	27	3	13	7	4	Medicine
1650	2016	1	1	1	1	26	3	11	7	5	Clinical Nutrition
1657	2013	1	0	1	1	22	3	10	6	3	Annals of Epidemiology
1660	2017	0	0	1	1	24	3	11	7	3	Arch Gynecol Obstet
1670	2017	0	0	1	1	26	3	12	7	4	Nutrients
1680	2017	1	0	1	0	24	3	12	6	3	Nutrients
1690	2013	2	0	1	0	24	3	11	5	5	PLoS ONE
1690	2016	2	1	1	1	27	3	12	7	5	PLoS ONE
1695	2013	2	0	1	1	24	3	12	6	3	Chin Med J
1700	2016	1	1	2	1	29	3	14	7	5	Gynecologic Oncology
1705	2013	1	1	1	0	25	3	11	6	5	Nutrition and Cancer
1707	2013	0	1	0	1	30	3	16	7	4	Am J Clin Nutr
1708	2013	2	1	1	1	25	3	12	6	4	Annals of Oncology
1710	2016	1	1	2	1	28	3	14	7	4	Int J Gynecol Cancer
1712	2013	0	0	0	1	26	3	13	6	4	Eur J Epidemiol
1715	2013	2	0	1	1	25	3	12	6	4	European Journal of Gastroenterology & Hepatology
1717	2013	0	1	1	1	24	3	10	6	5	PLoS ONE
1720	2016	3	0	1	1	27	3	13	7	4	PLoS ONE
1721	2013	0	1	1	0	22	2	11	6	3	Breast Cancer Res Treat
1730	2017	1	1	2	0	30	3	15	7	5	Eur J Epidemiol
1740	2017	3	1	1	1	30	3	15	7	5	Am J Clin Nutr
1744	2013	2	0	1	1	24	3	11	6	4	International Journal of Cancer
1745	2013	3	1	1	1	25	3	12	6	4	BMJ
1751	2013	3	1	1	1	27	3	12	7	5	Diabetes Care
1759	2013	0	1	1	0	24	3	12	6	3	Diabetes Research and Clinical Practice
1760	2016	0	1	2	0	28	3	13	7	5	European Journal of Clinical Nutrition
1770	2016	1	1	1	1	29	3	14	7	5	Am J Clin Nutr
1780	2016	2	1	1	0	24	3	12	5	4	Medicine
1790	2017	1	0	1	0	25	3	12	7	3	Oncotarget
1799	2012	1	1	1	1	24	3	12	7	2	PLoS ONE
1800	2016	1	1	1	0	27	3	13	7	4	European Journal of Clinical Nutrition
1806	2012	0	0	1	1	28	3	15	6	4	The Journal of Nutrition
1810	2012	0	0	1	1	20	2	10	6	2	World J Gastroenterol
1810	2017	0	0	1	1	25	3	12	6	4	Osteoporos Int
1812	2012	0	1	0	1	26	3	12	7	4	Eur J Epidemiol
1820	2017	2	1	1	0	26	3	12	7	4	Oncotarget
1830	2017	1	1	1	1	27	3	13	7	4	JAHA
1840	2016	0	1	1	1	25	3	12	7	3	Biomed Environ Sci
1850	2016	1	0	1	1	29	3	15	7	4	Scientific Reports
1852	2012	0	1	1	1	24	3	12	6	3	European Journal of Clinical Nutrition
1856	2012	1	1	1	1	25	3	12	6	4	European Journal of Cancer Prevention
1857	2012	1	0	1	1	24	3	11	6	4	Hepatobiliary
1860	2016	2	0	1	1	26	3	12	7	4	Prostate Cancer and Prostatic Diseases
1870	2016	2	0	1	1	26	3	13	7	3	European Journal of Cancer Prevention
1874	2012	0	1	0	0	24	3	11	6	4	Stroke
1880	2017	0	1	1	1	29	3	14	7	5	Arch Gynecol Obstet
1890	2017	0	1	1	0	24	3	11	6	4	Asia Pac J Clin Nutr
1895	2012	0	0	2	1	24	3	12	5	4	International Journal of Cancer
1917	2012	3	1	1	0	25	3	11	7	4	PLoS ONE
1924	2012	3	1	0	1	23	3	11	5	4	Annals of Oncology
1944	2012	2	0	1	0	24	2	12	6	4	Prostate Cancer and Prostatic Diseases
1953	2012	0	1	1	0	27	3	12	7	5	British Journal of Nutrition
1959	2012	0	1	1	1	24	3	12	6	3	Atherosclerosis
1967	2012	3	1	0	1	27	3	13	6	5	Cancer Causes Control
1982	2012	2	1	0	1	27	3	13	6	5	Am J Clin Nutr
1988	2012	1	0	1	1	23	3	10	6	4	J Zhejiang Univ-Sci B
2012	2012	0	1	2	1	24	3	12	6	3	Circ Heart Fail
2014	2012	0	1	0	0	24	3	11	6	4	Annals of Oncology
2017	2012	0	1	1	1	23	3	10	7	3	Preventive Medicine
2032	2012	2	1	0	1	26	3	12	6	5	Annals of Oncology
2083	2012	0	1	2	1	29	3	15	7	4	Lung Cancer
2102	2012	3	0	1	0	24	3	12	6	3	Atherosclerosis
2103	2012	2	1	1	1	26	3	12	7	4	Joint Bone Spine
2112	2012	0	1	2	0	27	3	13	7	4	BMJ
2116	2012	3	1	0	1	25	3	12	6	4	Annals of Oncology
2136	2012	1	1	0	1	28	3	13	7	5	Diabetes Care
2147	2012	2	1	2	1	30	3	16	6	5	Am J Clin Nutr
2169	2012	0	1	0	0	22	3	10	5	4	J Hypertens
2195	2012	0	1	0	1	25	3	11	6	5	Am J Clin Nutr
2201	2012	0	1	0	0	23	3	10	5	5	British Journal of Cancer
2227	2014	1	1	1	1	28	3	13	7	5	BMJ
2238	2011	1	1	2	0	20	3	8	5	4	Annals of Internal Medicine
2244	2011	3	1	0	0	24	3	12	6	3	Annals of Oncology
2249	2011	0	0	0	0	16	3	5	4	4	Stroke
2284	2011	0	1	0	1	25	3	11	6	5	American Journal of Epidemiology
2292	2011	0	1	0	0	22	3	10	5	4	European Journal of Cancer
2313	2011	0	1	0	1	25	3	11	6	5	Stroke
2317	2011	0	1	0	0	27	3	14	5	5	International Journal of Epidemiology
2345	2011	3	1	0	1	25	3	11	7	4	Annals of Oncology
2346	2011	2	1	0	0	23	3	13	5	2	J Clin Endocrinol Metab
2347	2011	1	1	1	0	24	3	11	6	4	European Journal of Clinical Nutrition
2348	2011	0	1	1	1	26	3	12	6	5	Am J Clin Nutr
2351	2011	1	1	0	1	24	3	10	6	5	Am J Kidney Dis
2384	2011	2	0	1	1	26	3	12	7	4	Journal of Digestive Diseases
2388	2011	0	0	1	0	23	3	11	5	4	Arch Med Sci
2406	2011	0	1	2	0	21	3	10	5	3	European Journal of Cancer Prevention
2423	2011	1	1	1	0	24	3	12	5	4	Gastroenterology
2438	2011	1	1	2	1	23	3	9	6	5	Am J Clin Nutr
2497	2011	3	1	0	0	25	3	12	5	5	Journal of Bone and Mineral Research
2509	2011	1	1	0	1	24	3	11	5	5	Journal of Hypertension
2511	2011	0	1	0	1	26	3	12	7	4	British Journal of Cancer
2514	2011	2	1	0	0	21	3	11	5	2	International Journal of Cancer
2516	2011	0	0	1	1	23	3	11	6	3	BMC Cancer
2521	2011	0	0	1	1	22	3	10	6	3	World J Gastroenterol
2546	2011	0	1	0	0	24	3	12	6	3	International Journal of Epidemiology
2559	2011	0	1	1	0	23	2	11	6	4	Breast Cancer Res Treat
2571	2011	2	1	2	0	27	3	13	6	5	Am J Clin Nutr
2578	2015	3	1	0	1	25	3	12	5	5	International Journal of Cancer
2581	2014	2	1	2	1	25	3	12	6	4	International Journal of Cancer
2589	2015	1	1	0	1	28	3	14	7	4	International Journal of Cancer
2599	2012	0	0	1	1	23	3	11	6	3	Int J Clin Pract
2605	2012	0	0	0	1	22	3	11	5	3	Addiction
2616	2015	0	1	1	1	27	3	12	7	5	Diabet. Med
2642	2011	1	1	2	0	22	3	9	6	4	BJOG
2689	2014	0	0	1	0	21	3	9	7	2	Journal of Midwifery & Women’s Health
2812	2015	0	1	1	0	24	3	11	6	4	Mol Nutr Food Res
2826	2014	2	1	0	1	26	3	13	5	5	International Journal of Cancer
2832	2013	3	1	1	0	29	3	14	7	5	Obesity reviews
2885	2015	0	1	1	1	25	3	11	6	5	International Journal of Cancer
2906	2014	3	1	0	1	24	3	11	6	4	British Journal of Dermatology
3387	2011	0	0	0	1	20	3	8	4	5	Addiction
3391	2011	1	0	2	0	21	3	10	3	5	Congestive Heart failure
3497	2014	0	1	0	0	24	3	11	5	5	International Journal of Cancer
3584	2015	0	0	1	1	26	3	11	7	5	BMJ Open
3587	2015	0	1	0	1	24	3	11	6	4	Cancer Epidemiology, Biomarkers & Prevention
3596	2015	2	1	1	0	27	3	13	6	5	Scientific Reports
3603	2015	0	0	1	1	27	3	13	7	4	Scientific Reports
3612	2015	1	0	1	0	26	3	12	6	5	American Journal of Epidemiology
3614	2015	3	1	1	1	27	3	13	7	4	Scientific Reports
3615	2015	0	1	1	1	26	3	12	7	4	Scientific Reports
3616	2015	2	0	1	1	27	3	12	7	5	Medicine
3619	2015	2	0	1	1	26	3	12	7	4	J Clin Endocrinol Metab
3620	2015	0	1	0	1	27	3	13	7	4	Journal of Hypertension
3621	2015	1	1	1	1	27	3	12	7	5	Scientific Reports
3623	2015	2	0	1	1	25	3	11	6	5	Scientific Reports
3630	2015	3	1	1	1	26	3	12	7	4	Scientific Reports
3633	2015	1	1	0	1	21	3	9	6	3	Nutrients
3635	2015	1	0	1	1	26	2	13	7	4	Scientific Reports
3636	2015	1	0	1	1	26	3	11	7	5	Scientific Reports
3637	2015	0	1	0	0	26	3	11	7	5	Diabetes Care
3643	2015	3	1	0	1	27	3	14	5	5	Annals of Oncology
3645	2015	0	1	1	0	24	3	11	5	5	Environ Sci Pollut Res
3661	2015	0	1	0	0	26	3	12	7	4	Nutrition, Metabolism & Cardiovascular Diseases
3669	2015	1	0	1	0	20	2	9	6	3	Scientific Reports
3676	2015	2	0	1	1	25	3	12	7	3	Scientific Reports
3681	2014	1	1	1	1	26	3	13	6	4	BMC Medicine
3685	2015	2	1	1	0	24	3	12	6	3	Cancer Causes Control
3686	2014	1	0	1	1	30	3	15	7	5	Nutrients
3716	2014	3	1	1	0	25	3	11	6	5	Scientific Reports
3720	2015	3	1	1	1	29	3	14	7	5	Medicine
3722	2014	2	1	0	0	30	3	16	7	4	International Journal of Behavioral Nutrition and Physical Activity
3728	2014	0	0	1	0	22	3	10	6	3	Scientific Reports
3735	2015	1	1	1	1	26	3	13	7	3	Scientific Reports
3739	2014	0	1	0	1	26	3	12	7	4	Arthritis Research & Therapy
3741	2015	0	1	1	1	27	3	13	7	4	J Epidemiol
3743	2015	2	1	2	1	22	3	9	5	5	American Journal of Epidemiology
3744	2013	2	1	0	1	30	3	16	7	4	Diabetes Care
3748	2014	0	1	1	1	27	3	12	7	5	Preventive Medicine
3752	2015	3	1	1	1	26	3	11	7	5	Diabetes Care
3761	2015	3	0	1	1	23	3	9	6	5	Asia Pac J Clin Nutr
3765	2015	2	1	1	1	26	3	13	7	3	Medicine
3780	2014	2	1	1	1	24	3	10	7	4	BMC Medicine
3786	2014	2	1	2	1	27	3	14	6	4	JNCI J Natl Cancer Inst
3789	2014	2	1	0	1	26	3	13	5	5	International Journal of Cancer
3811	2014	1	0	1	1	28	3	13	7	5	European Journal of Endocrinology
3813	2014	0	0	1	1	25	3	12	7	3	Diagnostic Pathology
3819	2015	1	1	1	0	25	3	13	6	3	Asian Pac J Cancer Prev
3821	2014	1	1	1	0	27	3	13	6	5	Ann Rheum Dis
3827	2014	0	1	2	1	28	3	14	6	5	The American Journal of Medicine
3828	2014	2	1	0	1	30	3	15	7	5	British Journal of Nutrition
3833	2013	0	1	1	1	32	3	17	7	5	J Clin Endocrinol Metab
3850	2014	3	1	1	1	25	3	12	6	4	European Journal of Cancer
3852	2014	3	1	1	0	23	3	10	6	4	Asian Pac J Cancer Prev
3858	2013	0	1	1	0	26	3	12	6	5	JAHA
3865	2013	3	1	1	0	26	3	11	7	5	Annals of Oncology
3877	2013	2	1	0	0	30	3	15	7	5	Scandinavian Journal of Work, Environment & Health
3893	2013	1	1	2	1	28	3	14	7	4	Am J Clin Nutr
3894	2013	1	0	0	1	26	3	13	6	4	Obesity reviews
3908	2013	1	0	1	1	27	3	13	7	4	Nutrition, Metabolism & Cardiovascular Diseases
3916	2013	2	1	1	0	21	3	7	7	4	Asia Pac J Clin Nutr
3921	2012	0	1	0	0	23	3	11	7	2	BMC Cancer
3928	2012	3	1	0	0	27	3	13	6	5	Circ Cardiovasc Qual Outcomes
3931	2012	1	1	0	0	22	3	11	6	2	Hypertension
3937	2012	3	1	0	1	26	3	12	6	5	Annals of Oncology
3939	2012	2	1	0	0	25	3	11	6	5	Breast Cancer Res Treat
3940	2012	3	0	1	1	26	3	12	6	5	Nutrition, Metabolism & Cardiovascular Diseases
3944	2012	1	1	2	1	25	3	11	6	5	J Clin Endocrinol Metab
3945	2012	2	1	0	1	27	3	13	6	5	Breast Cancer Res Treat
3951	2012	3	1	0	1	25	3	11	7	4	Am J Clin Nutr
3966	2012	2	1	0	1	27	3	13	6	5	Cancer Causes Control
3978	2011	2	1	0	1	27	3	13	6	5	Annals of Oncology
3983	2011	2	1	0	1	27	3	13	6	5	BMJ
3998	2011	2	1	0	1	27	3	13	6	5	Gastroenterology
4001	2011	2	1	0	0	27	3	13	6	5	PLoS ONE
4005	2011	3	1	0	0	27	3	13	6	5	Cancer Epidemiology, Biomarkers & Prevention
4010	2011	3	1	0	0	27	3	13	6	5	Cancer Causes Control
4022	2014	1	0	1	1	23	3	10	7	3	BMC Public Health
4087	2013	1	1	1	1	30	3	15	7	5	BMJ
4097	2014	0	1	2	1	28	3	14	7	4	Am J Clin Nutr
